# Supplementary material for: SARS-CoV-2 mRNA vaccines decouple anti-viral immunity from humoral autoimmunity
Source: Nat Commun. 2023 Mar 9;14:1299. doi: 10.1038/s41467-023-36686-8 (PMC9996559; doi:10.1038/s41467-023-36686-8)
Supplement: Supplementary file 4 — Source Data [file 41467_2023_36686_MOESM4_ESM.csv]

Antigens
229E-S1
4F2_Epitope-1
5HT1B_Epitope-3-N
5HT1D_Epitope-3-N
5HT1E_Epitope-1-N
5HT1E_Epitope-3-N
5HT1F_Epitope-1-N
5HT1F_Epitope-3-N
5HT1F_Epitope-4-N
5HT2A_Epitope-2-N
5HT2A_Epitope-3-N
5HT2A_Epitope-4-N
5HT2B_Epitope-2-N
5HT2B_Epitope-3-N
5HT2C_Epitope-1-N
5HT2C_Epitope-2-N
5HT2C_Epitope-3-N
5HT4R_Epitope-1-N
5HT4R_Epitope-3-N
5HT5A_Epitope-1-N
5HT5A_Epitope-2-N
5HT5A_Epitope-3-N
5HT5A_Epitope-4-N
5HT6R_Epitope-1-N
5HT6R_Epitope-3-N
5HT7R_Epitope-2-N
5HT7R_Epitope-4-N
AA1R_Epitope-3-N
AA2AR_Epitope-3-N
AA2BR_Epitope-3-N
AA3R_Epitope-3-N
AADACL2
ABCA1_Epitope-2
ABCA4_Epitope-2
ABCA7_Epitope-2
ABCBB_Epitope-1
ABCBB_Epitope-4-N
ABCC8_Epitope-1-N
ABCC8_Epitope-4-N
ABCC8_Epitope-6-N
ABCC9_Epitope-1-N
ABCC9_Epitope-4-N
ABCC9_Epitope-6-N
ABCC9_Epitope-7-N
ABCC9_Epitope-8
ABCG4_Epitope-3
ABCG5_Epitope-1-N
ABCG5_Epitope-3
ABHD2
ABI3BP
ACATN_Epitope-1-N
ACATN_Epitope-3-N
ACATN_Epitope-4-N
ACATN_Epitope-6-N
ACHA7_Epitope-1
ACKR3_Epitope-2-N
ACKR3_Epitope-3-N
ACKR3_Epitope-4-N
ACKR4_Epitope-3-N
ACKR4_Epitope-4-N
ACM1_Epitope-1-N
ACM1_Epitope-2-N
ACM1_Epitope-3-N
ACM2_Epitope-1-N
ACM2_Epitope-2-N
ACM2_Epitope-3-N
ACM3_Epitope-3-N
ACM4_Epitope-1-N
ACM4_Epitope-2-N
ACM4_Epitope-3-N
ACM5_Epitope-1-N
ACM5_Epitope-2-N
ACM5_Epitope-3-N
ACPP
ACR
ACTHR_Epitope-1-N
ACTHR_Epitope-2-N
ACTR3C
ADA17_Epitope-1
ADA1A_Epitope-1-N
ADA1B_Epitope-3-N
ADA2A_Epitope-3-N
ADA2B_Epitope-2-N
ADA2B_Epitope-3-N
ADA2B_Epitope-4-N
ADA2C_Epitope-3-N
ADAM12
ADAM18
ADAM20
ADAM30
ADAM9
ADAMTS14
ADCY4_Epitope-1-N
ADCY6_Epitope-1
ADCY9_Epitope-2-N
ADCY9_Epitope-3-N
ADCY9_Epitope-6-N
ADGRE5
ADM5
ADPGK
ADRB1_Epitope-3-N
ADRB2_Epitope-1-N
ADRB2_Epitope-3-N
ADRB3_Epitope-2-N
ADRB3_Epitope-3-N
AFM
AG10A_Epitope-1-N
AG10A_Epitope-5-N
AG10A_Epitope-6-N
AG10B_Epitope-1-N
AG10B_Epitope-5-N
AG10B_Epitope-6-N
AGR2
AGRA1_Epitope-1-N
AGRA1_Epitope-3-N
AGRA2_Epitope-3-N
AGRA3_Epitope-3-N
AGRB1_Epitope-3-N
AGRB2_Epitope-3-N
AGRB3_Epitope-3-N
AGRD1_Epitope-3-N
AGRD2_Epitope-3-N
AGRF1_Epitope-3-N
AGRF2_Epitope-1
AGRF2_Epitope-2-N
AGRF2_Epitope-3-N
AGRF3_Epitope-2-N
AGRF3_Epitope-3-N
AGRF4_Epitope-1
AGRF4_Epitope-2-N
AGRF4_Epitope-3-N
AGRF5_Epitope-2-N
AGRF5_Epitope-3-N
AGRG1_Epitope-1
AGRG1_Epitope-3-N
AGRG2_Epitope-3-N
AGRG3_Epitope-1
AGRG3_Epitope-2-N
AGRG3_Epitope-3-N
AGRG4_Epitope-3-N
AGRG5_Epitope-1
AGRG5_Epitope-3-N
AGRG6_Epitope-3-N
AGRL1_Epitope-3-N
AGRL2_Epitope-3-N
AGRL3_Epitope-3-N
AGRV1_Epitope-2-N
AGRV1_Epitope-3-N
AGTR1_Epitope-1-N
AGTR1_Epitope-3-N
AGTR2_Epitope-2-N
AGTR2_Epitope-3-N
AGTR2_Epitope-4-N
ALKAL2
ALPP
AMBN
AMELY
ANG
ANGPT1
ANGPT2
ANGPTL6
ANKH_Epitope-1-N
ANO1_Epitope-1-N
ANO1_Epitope-2-N
ANO1_Epitope-3-N
ANO1_Epitope-4
ANO10
ANO3_Epitope-1-N
ANO3_Epitope-2-N
ANO3_Epitope-3
ANO3_Epitope-4
ANO4
ANO7_Epitope-1-N
ANO7_Epitope-2-N
ANO7_Epitope-3
ANO7_Epitope-4
ANO8_Epitope-1
ANO8_Epitope-2
ANO8_Epitope-3-N
ANO8_Epitope-4-N
ANO8_Epitope-5
ANO9_Epitope-1-N
ANO9_Epitope-2-N
ANO9_Epitope-3
ANO9_Epitope-4
ANPRA_Epitope-1
ANPRB_Epitope-1
ANTXR1
ANXA1
ANXA2
AOAH
AOC2
APELA-N
APJ_Epitope-1-N
APJ_Epitope-3-N
APLN-N
APMAP
APOL1
APOL4
AQP1_Epitope-2-N
AQP2_Epitope-2-N
AQP3_Epitope-2-N
AQP3_Epitope-3-N
AQP4_Epitope-2-N
AQP5_Epitope-2-N
AQP6_Epitope-2-N
AQP6_Epitope-3-N
AQP7_Epitope-2-N
AQP7_Epitope-4
AQP8_Epitope-1-N
AQP8_Epitope-2-N
AQP8_Epitope-3-N
AQP9_Epitope-2-N
AQP9_Epitope-3-N
AREG
ARSA
ARSB
ASIC5
ASPN
AT11A_Epitope-2-N
AT11A_Epitope-5-N
AT11B_Epitope-2-N
AT11B_Epitope-5-N
AT11C_Epitope-5-N
AT131_Epitope-2
AT131_Epitope-4-N
AT134_Epitope-1
AT134_Epitope-2
AT134_Epitope-3
AT134_Epitope-4-N
AT134_Epitope-6
AT1A2_Epitope-1-N
AT1A2_Epitope-4-N
AT2B1_Epitope-1-N
AT2B1_Epitope-2-N
AT2B1_Epitope-4-N
AT2B2_Epitope-2-N
AT2B2_Epitope-4-N
AT2B3_Epitope-1-N
AT2B3_Epitope-2-N
AT2B3_Epitope-4-N
AT2B4_Epitope-4-N
ATP2C2
ATP7A_Epitope-1-N
ATP7A_Epitope-2-N
ATP7A_Epitope-3-N
ATP7B_Epitope-1-N
ATP7B_Epitope-2-N
ATP7B_Epitope-3-N
ATP9B_Epitope-5-N
ATRAP_Epitope-1-N
B3A4_Epitope-1
B3AT_Epitope-3-N
B3AT_Epitope-4-N
BAGE-N
BAGE4-N
BAGE5-N
BAT1_Epitope-2-N
BAT1_Epitope-4-N
BCHE
BEST1_Epitope-1-N
BEST1_Epitope-2-N
BEST1_Epitope-3-N
BEST2_Epitope-1-N
BEST2_Epitope-2-N
BEST3_Epitope-1-N
BEST3_Epitope-2-N
BEST3_Epitope-3-N
BEST4_Epitope-1-N
BEST4_Epitope-2-N
BEST4_Epitope-3-N
BKRB1_Epitope-1-N
BKRB1_Epitope-3-N
BKRB1_Epitope-4-N
BKRB2_Epitope-1
BKRB2_Epitope-3-N
BKRB2_Epitope-4-N
BMP7
BPHL
BPI
BPIFB1
BPIFB2
BRS3_Epitope-1-N
BRS3_Epitope-2-N
BRS3_Epitope-4-N
BTN3A1
C11orf24
C14orf37
C1orf134
C1QTNF4
C1QTNF8
C1QTNF9
C1S
C3AR_Epitope-1-N
C3AR_Epitope-2-N
C3AR_Epitope-3
C3AR_Epitope-4-N
C4orf48
C5AR1_Epitope-1-N
C5AR1_Epitope-2-N
C5AR1_Epitope-3-N
C5AR1_Epitope-4-N
C5AR2_Epitope-1-N
C5AR2_Epitope-2-N
C5AR2_Epitope-3-N
C5orf46
C7
CA210_Epitope-1-N
CA9
CAC1A_Epitope-1-N
CAC1A_Epitope-12
CAC1A_Epitope-3
CAC1A_Epitope-6-N
CAC1A_Epitope-7-N
CAC1A_Epitope-9
CAC1B_Epitope-1-N
CAC1B_Epitope-12
CAC1B_Epitope-3
CAC1B_Epitope-7-N
CAC1B_Epitope-9
CAC1C_Epitope-11-N
CAC1C_Epitope-12-N
CAC1C_Epitope-14-N
CAC1C_Epitope-15-N
CAC1C_Epitope-16-N
CAC1C_Epitope-2-N
CAC1C_Epitope-3
CAC1C_Epitope-7-N
CAC1D_Epitope-1-N
CAC1D_Epitope-11-N
CAC1D_Epitope-12
CAC1D_Epitope-2-N
CAC1D_Epitope-3
CAC1D_Epitope-6
CAC1D_Epitope-7-N
CAC1D_Epitope-9
CAC1E_Epitope-1-N
CAC1E_Epitope-12
CAC1E_Epitope-3
CAC1E_Epitope-7-N
CAC1E_Epitope-9
CAC1F_Epitope-1-N
CAC1F_Epitope-11-N
CAC1F_Epitope-12
CAC1F_Epitope-2-N
CAC1F_Epitope-3
CAC1F_Epitope-6
CAC1F_Epitope-7-N
CAC1F_Epitope-9
CAC1G_Epitope-1-N
CAC1G_Epitope-12
CAC1G_Epitope-3
CAC1G_Epitope-6-N
CAC1G_Epitope-7-N
CAC1G_Epitope-9
CAC1H_Epitope-1-N
CAC1H_Epitope-12
CAC1H_Epitope-3
CAC1H_Epitope-6-N
CAC1H_Epitope-7-N
CAC1H_Epitope-9
CAC1I_Epitope-1-N
CAC1I_Epitope-10-N
CAC1I_Epitope-12
CAC1I_Epitope-3
CAC1I_Epitope-6
CAC1I_Epitope-7-N
CAC1I_Epitope-9
CAC1S_Epitope-12-N
CAC1S_Epitope-14-N
CAC1S_Epitope-15-N
CAC1S_Epitope-16-N
CAC1S_Epitope-2-N
CAC1S_Epitope-3
CAC1S_Epitope-7-N
CALC_Calcitonin-N
CALC_Katacalcin-N
CALCA-N
CALCB-N
CALCR_Epitope-1
CALCR_Epitope-2-N
CALCR_Epitope-3-N
CALRL_Epitope-2-N
CALRL_Epitope-3-N
CAMLG_Epitope-1-N
CASR
CASR_Epitope-3-N
CBARP_Epitope-1-N
CC50C_Epitope-1
CCER2
CCKAR_Epitope-3-N
CCL14
CCL3L3
CCL4
CCL5
CCR1_Epitope-1-N
CCR1_Epitope-2-N
CCR1_Epitope-3-N
CCR1_Epitope-4-N
CCR10_Epitope-3-N
CCR10_Epitope-4-N
CCR2_Epitope-3-N
CCR2_Epitope-4-N
CCR3_Epitope-1-N
CCR3_Epitope-3-N
CCR3_Epitope-4-N
CCR4_Epitope-3-N
CCR4_Epitope-4-N
CCR5_Epitope-1-N
CCR5_Epitope-3-N
CCR5_Epitope-4-N
CCR6_Epitope-3-N
CCR6_Epitope-4-N
CCR7_Epitope-1-N
CCR7_Epitope-3-N
CCR7_Epitope-4-N
CCR8_Epitope-1-N
CCR8_Epitope-3-N
CCR8_Epitope-4-N
CCRL2_Epitope-3-N
CCRL2_Epitope-4-N
CD1B
CD22
CD24-N
CD52-N
CD82
CD97_1_2_5
CDH10
CDH11
CDH12
CDH26
CDH4
CDH7
CEACAM3
CELA2A
CELR1_Epitope-3-N
CELR2_Epitope-3-N
CELR3_Epitope-3-N
CER1
CFHR3
CFHR4
CFTR_Epitope-1-N
CFTR_Epitope-3-N
CHRNB1
CILP
CK087_Epitope-1-N
CKAP4_Epitope-1
CLCA1
CLD15_Epitope-1-N
CLD15_Epitope-2-N
CLD22_Epitope-2-N
CLD24_Epitope-2-N
CLD25_Epitope-1-N
CLD25_Epitope-2-N
CLD34_Epitope-2-N
CLD5_Epitope-2-N
CLD6_Epitope-2-N
CLEC11A
CLEC12A
CLEC18A
CLECL1
CLPTM1
CLTR1_Epitope-1-N
CLTR1_Epitope-2-N
CLTR1_Epitope-3-N
CLTR1_Epitope-4-N
CLTR2_Epitope-2-N
CLTR2_Epitope-3-N
CLTR2_Epitope-4-N
CLUL1
CML1_Epitope-2-N
CML1_Epitope-4-N
CNGA1
CNGA2_Epitope-2-N
CNGA2_Epitope-3
CNGA4_Epitope-2-N
CNGB1_Epitope-3
CNGB3_Epitope-2-N
CNGB3_Epitope-3
CNNM2_Epitope-1
CNR1_Epitope-3-N
CNR2_Epitope-3-N
CNST_Epitope-1-N
CNTN1
CONA1_Epitope-1
CORT-N
COV2-S1
CPA1
CPA3
CPA4
CPB1
CPB2
CPQ
CRFR1_Epitope-3-N
CRFR2_Epitope-3-N
CRUM3_Epitope-1-N
CSF1R
CSH1
CSMT1_Epitope-1
CTBS
CTL2_Epitope-1
CTL2_Epitope-2-N
CTL2_Epitope-3
CTL2_Epitope-5-N
CTL4_Epitope-1
CTL4_Epitope-2-N
CTL4_Epitope-3
CTL4_Epitope-5-N
CTR2_Epitope-2-N
CTR2_Epitope-3-N
CTR2_Epitope-4-N
CTR3_Epitope-2-N
CTR3_Epitope-3-N
CTR3_Epitope-4-N
CTRB1
CTRC
CTRL
CTSL
CTSO
CTSR1_Epitope-1-N
CTSR2_Epitope-3-N
CTSR2_Epitope-4-N
CTSR3_Epitope-4-N
CTSR4_Epitope-1-N
CTSR4_Epitope-4-N
CX066_Epitope-1-N
CX3C1_Epitope-1-N
CX3C1_Epitope-3-N
CX3C1_Epitope-4-N
CXA1_Epitope-1-N
CXA1_Epitope-2-N
CXA10_Epitope-1-N
CXA10_Epitope-2-N
CXA3_Epitope-1-N
CXA3_Epitope-2-N
CXA4_Epitope-1-N
CXA4_Epitope-2-N
CXA5_Epitope-1-N
CXA5_Epitope-2-N
CXA8_Epitope-1-N
CXA8_Epitope-2-N
CXA9_Epitope-1-N
CXA9_Epitope-2-N
CXADR
CXB1_Epitope-1-N
CXB1_Epitope-2-N
CXB2_Epitope-1-N
CXB2_Epitope-2-N
CXB3_Epitope-1-N
CXB3_Epitope-2-N
CXB4_Epitope-1-N
CXB4_Epitope-2-N
CXB5_Epitope-1-N
CXB5_Epitope-2-N
CXB6_Epitope-1-N
CXB6_Epitope-2-N
CXB7_Epitope-1-N
CXCR1_Epitope-3-N
CXCR1_Epitope-4-N
CXCR3_Epitope-3-N
CXCR3_Epitope-4-N
CXCR4_Epitope-3-N
CXCR4_Epitope-4-N
CXCR5_Epitope-3-N
CXCR5_Epitope-4-N
CXCR6_Epitope-1-N
CXCR6_Epitope-3-N
CXCR6_Epitope-4-N
CXD2_Epitope-1-N
CXD2_Epitope-2-N
CXD3_Epitope-1-N
CXD3_Epitope-2-N
CXD4_Epitope-1-N
CXD4_Epitope-2-N
CXE1_Epitope-1-N
CXE1_Epitope-2-N
CXG1_Epitope-1-N
CXG1_Epitope-2-N
CXG2_Epitope-1-N
CXG2_Epitope-2-N
CXG3_Epitope-1-N
CY24B_Epitope-1-N
CY24B_Epitope-2-N
CY24B_Epitope-3-N
CYYR1_Epitope-1-N
DCBLD2
DCST1
DCST2_Epitope-2
DCST2_Epitope-3
DEFA3
DEFA4-N
DEFA6
DEFB1-N
DEFB108A-N
DEFB109B
DEFB115
DEFB118-N
DEFB119
DEFB121
DEFB123-N
DEFB130A
DEFB130B
DEFB133-N
DEFB134-N
DEFB4A-N
DGLA_Epitope-1-N
DHH
DHRS11
DHRS9
DMKN
DNAJB9
DNAJC10
DNAJC16
DPP10
DQA2_Epitope-1
DQB2_Epitope-1
DRD1_Epitope-1-N
DRD1_Epitope-3-N
DRD2_Epitope-3-N
DRD3_Epitope-1-N
DRD3_Epitope-2-N
DRD3_Epitope-3-N
DRD4_Epitope-1-N
DRD4_Epitope-2-N
DRD4_Epitope-3-N
DRD5_Epitope-3-N
DRD5_Epitope-4-N
DSA2D_Epitope-1
DSC2
DSE
DSG1
DSG2
DSG4
DUOX1_Epitope-3-N
DUOX2_Epitope-3-N
EAA1_Epitope-1-N
EAA1_Epitope-2
EAA1_Epitope-3-N
EAA2_Epitope-1-N
EAA2_Epitope-2
EAA2_Epitope-3-N
EAA5_Epitope-1
ECM2
EDN1-N
EDN2-N
EDN3-N
EDNRA_Epitope-2-N
EDNRA_Epitope-3-N
EDNRA_Epitope-4-N
EDNRB_Epitope-3-N
EGF
ELANE
ELTD1
EMID1
ENHO-N
EPHA3
EPHA6
EPHB3
EPHB4
EVC_Epitope-1-N
EYS
F10
F1712_Epitope-1
F174B_Epitope-1
F209A_Epitope-1-N
F209B_Epitope-1-N
FAP
FBLN7
FCERB_Epitope-1-N
FCGR1A
FCGR2B
FCGR3B
FFAR1_Epitope-3-N
FFAR2_Epitope-2-N
FFAR2_Epitope-3-N
FFAR3_Epitope-1-N
FFAR3_Epitope-2-N
FFAR3_Epitope-3-N
FFAR4_Epitope-1-N
FFAR4_Epitope-3-N
FGB
FGF22
FGF3
FGFR4
FITM2_Epitope-2-N
FLT1
FLVC1_Epitope-1-N
FLVC1_Epitope-4-N
FPR1_Epitope-1-N
FPR1_Epitope-2-N
FPR1_Epitope-4-N
FPR2_Epitope-1-N
FPR2_Epitope-2-N
FPR3_Epitope-1-N
FPR3_Epitope-2-N
FPR3_Epitope-3-N
FPR3_Epitope-4-N
FSTL4
FTCDNL1
FUCA2
FXYD3_Epitope-1-N
FXYD4_Epitope-1-N
FXYD6_Epitope-1-N
FXYD8_Epitope-1-N
FZD1_Epitope-1
FZD1_Epitope-2-N
FZD1_Epitope-3-N
FZD1_Epitope-4-N
FZD2
FZD3_Epitope-1
FZD3_Epitope-2-N
FZD3_Epitope-3-N
FZD3_Epitope-4-N
FZD6_Epitope-1
FZD6_Epitope-2-N
FZD6_Epitope-3-N
FZD6_Epitope-4-N
FZD8
G1P2
G32P1_Epitope-1-N
G32P1_Epitope-2-N
G32P1_Epitope-3-N
G37L1_Epitope-2-N
G37L1_Epitope-3-N
G37L1_Epitope-4-N
GABR1_Epitope-3-N
GABR2_Epitope-1
GABR2_Epitope-3-N
GABRR1
GABRR2
GAL
GALC
GALR1_Epitope-1-N
GALR1_Epitope-2-N
GALR1_Epitope-3-N
GALR2_Epitope-1-N
GALR2_Epitope-2-N
GALR2_Epitope-3-N
GALR3_Epitope-1-N
GALR3_Epitope-2-N
GALR3_Epitope-3-N
GASR_Epitope-2-N
GASR_Epitope-3-N
GASR_Epitope-4-N
GBP1
GCNT7_Epitope-1
GDPD4_Epitope-2-N
GDPD4_Epitope-3
GFRA4
GFY_Epitope-1
GGT6_Epitope-1
GH2
GHRH_Ghrelin-N
GHRH_Obestatin-N
GHRHR_Epitope-2-N
GHRHR_Epitope-3-N
GHRL_Ghrelin-N
GHRL_Obestatin-N
GHSR_Epitope-2-N
GHSR_Epitope-3-N
GHSR_Epitope-4-N
GIPR_Epitope-2-N
GKN3P
GLIPR1L1
GLP1R_Epitope-2-N
GLP2R_Epitope-2-N
GLP2R_Epitope-3-N
GLPB_Epitope-1-N
GLPE_Epitope-1-N
GLR_Epitope-2-N
GLR_Epitope-3-N
GLUT4_Epitope-1-N
GLYCAM1-N
GNRHR_Epitope-2-N
GNRHR_Epitope-3-N
GNRR2_Epitope-1-N
GNRR2_Epitope-2-N
GNRR2_Epitope-3-N
GP101_Epitope-1-N
GP101_Epitope-2-N
GP101_Epitope-3-N
GP119_Epitope-2-N
GP119_Epitope-3-N
GP132_Epitope-3-N
GP132_Epitope-4-N
GP135_Epitope-2-N
GP135_Epitope-3-N
GP139_Epitope-1-N
GP139_Epitope-2-N
GP139_Epitope-4-N
GP141_Epitope-1-N
GP141_Epitope-2-N
GP141_Epitope-3-N
GP141_Epitope-4-N
GP142_Epitope-2-N
GP142_Epitope-3-N
GP142_Epitope-4-N
GP143_Epitope-1-N
GP143_Epitope-2-N
GP143_Epitope-3-N
GP143_Epitope-4-N
GP146_Epitope-1-N
GP146_Epitope-2-N
GP146_Epitope-3-N
GP146_Epitope-4-N
GP148_Epitope-2-N
GP148_Epitope-3-N
GP148_Epitope-4-N
GP149_Epitope-2-N
GP150_Epitope-2-N
GP150_Epitope-3
GP150_Epitope-4-N
GP151_Epitope-2-N
GP151_Epitope-3-N
GP152_Epitope-1-N
GP152_Epitope-2-N
GP152_Epitope-3-N
GP153_Epitope-2-N
GP153_Epitope-3-N
GP156_Epitope-3-N
GP157_Epitope-2-N
GP157_Epitope-3-N
GP158_Epitope-3-N
GP160_Epitope-1-N
GP160_Epitope-3-N
GP161_Epitope-1-N
GP161_Epitope-2-N
GP161_Epitope-3-N
GP161_Epitope-4-N
GP162_Epitope-1-N
GP162_Epitope-2-N
GP162_Epitope-3-N
GP171_Epitope-1-N
GP171_Epitope-2-N
GP171_Epitope-3-N
GP171_Epitope-4-N
GP173_Epitope-1-N
GP173_Epitope-2-N
GP173_Epitope-3-N
GP174_Epitope-1-N
GP174_Epitope-2-N
GP174_Epitope-3-N
GP174_Epitope-4-N
GP176_Epitope-1-N
GP176_Epitope-3-N
GP179_Epitope-1
GP179_Epitope-3-N
GP182_Epitope-3-N
GP182_Epitope-4-N
GP183_Epitope-1-N
GP183_Epitope-3-N
GP183_Epitope-4-N
GP1BA
GPAT4
GPBAR_Epitope-1-N
GPBAR_Epitope-3-N
GPC3
GPC5
GPC5B_Epitope-1-N
GPC5B_Epitope-3-N
GPC5B_Epitope-4-N
GPC5C_Epitope-1-N
GPC5C_Epitope-3-N
GPC5C_Epitope-4-N
GPC5D_Epitope-1-N
GPC5D_Epitope-3-N
GPC6A_Epitope-2-N
GPC6A_Epitope-3-N
GPER1_Epitope-1
GPER1_Epitope-3-N
GPER1_Epitope-4-N
GPNMB
GPR1_Epitope-2-N
GPR1_Epitope-3-N
GPR1_Epitope-4-N
GPR111
GPR12_Epitope-3-N
GPR15_Epitope-1-N
GPR15_Epitope-2-N
GPR15_Epitope-3-N
GPR15_Epitope-4-N
GPR15L
GPR17_Epitope-2-N
GPR17_Epitope-3-N
GPR17_Epitope-4-N
GPR18_Epitope-1-N
GPR18_Epitope-2-N
GPR18_Epitope-3-N
GPR19_Epitope-2-N
GPR19_Epitope-3-N
GPR20_Epitope-2-N
GPR20_Epitope-4-N
GPR21_Epitope-1-N
GPR21_Epitope-3-N
GPR22_Epitope-3-N
GPR25_Epitope-2-N
GPR25_Epitope-3-N
GPR25_Epitope-4-N
GPR26_Epitope-3-N
GPR27_Epitope-1-N
GPR27_Epitope-2-N
GPR27_Epitope-3-N
GPR3_Epitope-3-N
GPR31_Epitope-1-N
GPR31_Epitope-2-N
GPR31_Epitope-3-N
GPR31_Epitope-4-N
GPR32_Epitope-2-N
GPR32_Epitope-3-N
GPR32_Epitope-4-N
GPR33_Epitope-1-N
GPR33_Epitope-2-N
GPR34_Epitope-2-N
GPR34_Epitope-3-N
GPR34_Epitope-4-N
GPR35_Epitope-1-N
GPR35_Epitope-3-N
GPR35_Epitope-4-N
GPR37_Epitope-3-N
GPR37_Epitope-4-N
GPR39_Epitope-1-N
GPR39_Epitope-2-N
GPR39_Epitope-3-N
GPR39_Epitope-4-N
GPR4_Epitope-1-N
GPR4_Epitope-3-N
GPR4_Epitope-4-N
GPR42_Epitope-1-N
GPR42_Epitope-2-N
GPR42_Epitope-3-N
GPR45_Epitope-3-N
GPR45_Epitope-4-N
GPR52_Epitope-3-N
GPR55_Epitope-1-N
GPR55_Epitope-3-N
GPR55_Epitope-4-N
GPR6_Epitope-3-N
GPR61_Epitope-3-N
GPR62_Epitope-1-N
GPR62_Epitope-2-N
GPR62_Epitope-3-N
GPR63_Epitope-2-N
GPR63_Epitope-3-N
GPR75_Epitope-3-N
GPR78_Epitope-3-N
GPR82_Epitope-2-N
GPR82_Epitope-3-N
GPR82_Epitope-4
GPR83_Epitope-3-N
GPR84_Epitope-1-N
GPR84_Epitope-2-N
GPR85_Epitope-1-N
GPR85_Epitope-2-N
GPR85_Epitope-3-N
GPR87_Epitope-2-N
GPR87_Epitope-3-N
GPR87_Epitope-4-N
GPR88_Epitope-1-N
GPR88_Epitope-2-N
GPR88_Epitope-3-N
GRIA2_Epitope-2
GRIA4_Epitope-2
GRID1_Epitope-2
GRID2_Epitope-2
GRIK1
GRIK2_Epitope-2
GRIK4_Epitope-2
GRIK5_Epitope-2
GRM1_Epitope-3-N
GRM2_Epitope-3-N
GRM4_Epitope-3-N
GRM5_Epitope-3-N
GRM6
GRM6_Epitope-3-N
GRM7_Epitope-3-N
GRM8_Epitope-3-N
GRP-N
GRPR_Epitope-2-N
GRPR_Epitope-3-N
GTR11_Epitope-1-N
GTR11_Epitope-4-N
GTR14_Epitope-1-N
GTR5_Epitope-1-N
GTR6_Epitope-1-N
GTR6_Epitope-5-N
GTR7_Epitope-1-N
GTR7_Epitope-4-N
GTR8_Epitope-1-N
GTR8_Epitope-5-N
GTR9_Epitope-1-N
GTR9_Epitope-4-N
GUCA2B-N
GUCY2C
HCAR1_Epitope-1-N
HCAR1_Epitope-2-N
HCAR1_Epitope-3-N
HCAR1_Epitope-4-N
HCAR2_Epitope-1-N
HCAR2_Epitope-2-N
HCAR2_Epitope-3-N
HCAR2_Epitope-4-N
HCAR3_Epitope-1-N
HCAR3_Epitope-2-N
HCAR3_Epitope-3-N
HCAR3_Epitope-4-N
HCG22
HCN1_Epitope-2-N
HCN1_Epitope-3-N
HCN2_Epitope-3-N
HCN3_Epitope-3-N
HCN4_Epitope-3-N
HCST_Epitope-1-N
HFE
HGF
HHIP
HHLA1
HKU1 S1
HLA-DMB
HLA-DPB1
HMGB1
HMGB2
HPSE
HPSE2
HRH1_Epitope-1-N
HRH1_Epitope-2-N
HRH1_Epitope-3-N
HRH2_Epitope-1-N
HRH2_Epitope-3-N
HRH3_Epitope-2-N
HRH3_Epitope-3-N
HRH4_Epitope-1-N
HRH4_Epitope-3-N
HRH4_Epitope-4-N
HSD17B11
HSD17B6
HSP90B1
HTN1-N
HTN3-N
HTRA4
HVCN1_Epitope-1-N
HYAS1_Epitope-3-N
HYAS1_Epitope-4-N
HYAS2_Epitope-3-N
HYAS2_Epitope-4-N
HYAS3_Epitope-4-N
IAPP-N
ICAM4
IFM1_Epitope-1-N
IFM5_Epitope-1-N
IFM5_Epitope-2-N
IFNA16
IFNA21
IFNA4
IFNB1
IGHA1-Fc-N
IGHA2-Fc-N
IGHD-Fc-N
IGHE-Fc-N
IGHG1-Fc-N
IGHG2-Fc-N
IGHG3-Fc-N
IGHG4-Fc-N
IGHM-Fc-N
IGSF3
IL10
IL11
IL12-sc
IL12B
IL18
IL18R1
IL24
IL26
IL26_sc
IL27
IL35_sc
IL5_sc
INSL4
INSRR_Epitope-1
ISM1
ITGA9
ITGAE
ITGBL1
ITPR2_Epitope-2-N
ITPR2_Epitope-3
ITPR3_Epitope-2-N
ITPR3_Epitope-3
ITPRIP
IYD
JAG2
JAM2
KARS
KCJ10_Epitope-1-N
KCJ11_Epitope-1-N
KCJ12_Epitope-1-N
KCJ13_Epitope-1-N
KCJ14_Epitope-1-N
KCJ15_Epitope-1-N
KCJ16_Epitope-1-N
KCJ18_Epitope-1-N
KCMA1_Epitope-1
KCNA1_Epitope-1-N
KCNA2_Epitope-1-N
KCNA3_Epitope-1-N
KCNA3_Epitope-3-N
KCNA4_Epitope-1-N
KCNA5_Epitope-1
KCNA5_Epitope-2-N
KCNB1_Epitope-1-N
KCNB2_Epitope-1-N
KCND2_Epitope-1-N
KCNG1_Epitope-1-N
KCNG1_Epitope-2-N
KCNG3_Epitope-1-N
KCNG3_Epitope-3-N
KCNG4_Epitope-1-N
KCNH1_Epitope-2-N
KCNH2_Epitope-1-N
KCNH2_Epitope-3-N
KCNH3_Epitope-3
KCNH4_Epitope-3-N
KCNH4_Epitope-4-N
KCNH6_Epitope-1-N
KCNH6_Epitope-3-N
KCNH7_Epitope-1-N
KCNH7_Epitope-3-N
KCNH8_Epitope-3-N
KCNJ1_Epitope-1-N
KCNJ2_Epitope-1-N
KCNJ3_Epitope-1-N
KCNJ4_Epitope-1-N
KCNJ5_Epitope-1-N
KCNJ6_Epitope-1-N
KCNJ8_Epitope-1-N
KCNJ9_Epitope-1-N
KCNK4_Epitope-1
KCNK9_Epitope-1
KCNQ1_Epitope-3-N
KCNS1_Epitope-1-N
KCNS2_Epitope-1-N
KCNS3_Epitope-1-N
KCNT1_Epitope-1-N
KCNT2_Epitope-1-N
KCNU1_Epitope-1-N
KCNU1_Epitope-2-N
KDELC1
KDELC2
KIAA0319L
KIAA2013
KIR2DL2
KIR3DL1
KIR3DL2
KISHA_Epitope-1-N
KISHB_Epitope-1-N
KISSR_Epitope-1-N
KISSR_Epitope-2-N
KISSR_Epitope-3-N
KISSR_Epitope-4-N
KIT
KREM1_Epitope-1
LAG3_mem
LAMA1
LAX1_Epitope-1-N
LBN_Epitope-1
LBP
LCN8
LEAP2-N
LGR4
LGR8
LILRA2
LIPH
LMBR1_Epitope-1-N
LMBR1_Epitope-2-N
LMBR1_Epitope-4-N
LMBR1_Epitope-5-N
LMBRL_Epitope-1-N
LMBRL_Epitope-2-N
LMBRL_Epitope-3-N
LMBRL_Epitope-4-N
LMBRL_Epitope-5-N
LMIP_Epitope-1-N
LMIP_Epitope-2-N
LOXL1
LPAR1_Epitope-3-N
LPAR2_Epitope-3-N
LPAR2_Epitope-4-N
LPAR3_Epitope-1-N
LPAR3_Epitope-3-N
LPAR4_Epitope-1-N
LPAR4_Epitope-2-N
LPAR4_Epitope-3-N
LPAR4_Epitope-4-N
LPAR5_Epitope-1-N
LPAR5_Epitope-2-N
LPAR5_Epitope-3-N
LPAR5_Epitope-4-N
LPAR6_Epitope-1-N
LPAR6_Epitope-3-N
LPAR6_Epitope-4-N
LRP3_Epitope-1
LRP6
LRRC17
LRRC24
LRRC3
LRRC70
LRRN3
LT4R1_Epitope-1-N
LT4R1_Epitope-2-N
LT4R1_Epitope-3-N
LT4R1_Epitope-4-N
LT4R2_Epitope-1-N
LT4R2_Epitope-3-N
LT4R2_Epitope-4-N
LTB
LTBP1
LTK
LY6E
LYVE1
M4A10_Epitope-2-N
M4A12_Epitope-2-N
M4A4A_Epitope-2-N
M4A6A_Epitope-1-N
M4A6E_Epitope-1-N
M4A8_Epitope-2-N
MALD1_Epitope-2-N
MALD2_Epitope-2-N
MALD3_Epitope-1-N
MARH6_Epitope-1-N
MARH6_Epitope-2-N
MARH6_Epitope-3-N
MARH6_Epitope-4-N
MARH6_Epitope-5-N
MARH6_Epitope-6-N
MAS_Epitope-2-N
MAS_Epitope-4-N
MAS1L_Epitope-2-N
MATN3
MC3R_Epitope-2-N
MC4R_Epitope-2-N
MC5R_Epitope-2-N
MCAM
MCHR1_Epitope-3-N
MCHR2_Epitope-3-N
MDR1_Epitope-1-N
MDR1_Epitope-4-N
MDR1_Epitope-6-N
MDR3_Epitope-1-N
MDR3_Epitope-4-N
MDR3_Epitope-6-N
MEGF11
MENT
MERTK
METTL7B
MF14A_Epitope-1-N
MF14A_Epitope-4-N
MF14A_Epitope-6-N
MF14A_Epitope-7-N
MF14B_Epitope-1-N
MF14B_Epitope-4-N
MF14B_Epitope-5-N
MF14B_Epitope-6-N
MF14B_Epitope-7
MF14C_Epitope-1-N
MFSD8_Epitope-3-N
MFSD8_Epitope-4-N
MFSD8_Epitope-5
MILR1
MIP_Epitope-2-N
MIRH1_Epitope-1-N
MMP16
MMP19
MMP20
MMP21
MOT1_Epitope-1-N
MOT2_Epitope-1-N
MOT3_Epitope-1-N
MOT4_Epitope-1-N
MOT4_Epitope-4-N
MOT5_Epitope-1-N
MOT5_Epitope-4-N
MOT7_Epitope-1-N
MOT8_Epitope-1-N
MOTSC-N
MPZ
MRGRD_Epitope-1-N
MRGRD_Epitope-2-N
MRGRD_Epitope-3-N
MRGRD_Epitope-4-N
MRGRE_Epitope-1-N
MRGRE_Epitope-2-N
MRGRF_Epitope-2-N
MRGRF_Epitope-3-N
MRGRG_Epitope-3-N
MRGX1_Epitope-1-N
MRGX2_Epitope-1-N
MRGX2_Epitope-3-N
MRGX3_Epitope-1-N
MRGX3_Epitope-3-N
MRGX3_Epitope-4-N
MRGX4_Epitope-1-N
MRGX4_Epitope-3-N
MRP1_Epitope-1-N
MRP1_Epitope-3-N
MRP1_Epitope-4-N
MRP1_Epitope-6-N
MRP1_Epitope-7-N
MRP2_Epitope-3-N
MRP2_Epitope-4-N
MRP2_Epitope-6-N
MRP3_Epitope-1-N
MRP3_Epitope-3-N
MRP3_Epitope-4-N
MRP3_Epitope-6-N
MRP3_Epitope-7-N
MRP6_Epitope-1-N
MRP6_Epitope-3-N
MRP6_Epitope-4-N
MRP6_Epitope-6-N
MRP6_Epitope-7-N
MS4A3_Epitope-2-N
MS4A5_Epitope-2-N
MS4A7_Epitope-2-N
MSHR_Epitope-2-N
MT-RNR2-N
MTLR_Epitope-1-N
MTLR_Epitope-2-N
MTLR_Epitope-3
MTR1A_Epitope-1-N
MTR1A_Epitope-2-N
MTR1A_Epitope-3-N
MTR1B_Epitope-2-N
MTR1B_Epitope-3-N
MTR1L_Epitope-1-N
MTR1L_Epitope-2-N
MTR1L_Epitope-3-N
MTRNR2L1-N
MTRNR2L10-N
MTRNR2L11-N
MTRNR2L12-N
MTRNR2L13-N
MTRNR2L2-N
MTRNR2L3-N
MTRNR2L4-N
MTRNR2L5-N
MTRNR2L6-N
MTRNR2L7-N
MTRNR2L8-N
MTRNR2L9-N
MUC20
MYPR_Epitope-1-N
MYPR_Epitope-2
NAC1_Epitope-1-N
NAC2_Epitope-5-N
NAC2_Epitope-6-N
NAC3_Epitope-1-N
NAC3_Epitope-5-N
NAC3_Epitope-6-N
NALCN_Epitope-12
NALCN_Epitope-3
NALCN_Epitope-4-N
NALCN_Epitope-6-N
NALCN_Epitope-7-N
NALCN_Epitope-9
NCKX1_Epitope-1
NCKX1_Epitope-5-N
NCKX2_Epitope-1
NCKX4_Epitope-1
NCKX5_Epitope-1-N
NCMAP_Epitope-1-N
NELL1
NELL2
NFASC
NFIP2_Epitope-2-N
NIPA1_Epitope-1-N
NIPA1_Epitope-3-N
NIPA1_Epitope-4-N
NIPA2_Epitope-3-N
NIPA2_Epitope-4-N
NK1R_Epitope-1-N
NK1R_Epitope-2-N
NK1R_Epitope-3-N
NK2R_Epitope-1-N
NK2R_Epitope-2-N
NK2R_Epitope-3-N
NK2R_Epitope-4-N
NK3R_Epitope-2-N
NK3R_Epitope-3-N
NKAI1_Epitope-2
NL63 S1
NLRP3
NMB
NMBR_Epitope-2-N
NMBR_Epitope-3-N
NMD3A_Epitope-2
NMD3B_Epitope-2
NMDE1_Epitope-2
NMDE2_Epitope-2
NMDE3_Epitope-2
NMDE4_Epitope-2
NMDZ1_Epitope-2
NMS-N
NMUR1_Epitope-2-N
NMUR1_Epitope-3-N
NMUR1_Epitope-4-N
NMUR2_Epitope-2-N
NMUR2_Epitope-3-N
NOX1
NOX3
NPB-N
NPBW1_Epitope-1-N
NPBW1_Epitope-3-N
NPBW2_Epitope-1-N
NPBW2_Epitope-3-N
NPCL1_Epitope-1
NPCL1_Epitope-2
NPCL1_Epitope-5
NPFF1_Epitope-1-N
NPFF1_Epitope-2-N
NPFF1_Epitope-3-N
NPFF2_Epitope-1
NPFF2_Epitope-2-N
NPPA
NPS-N
NPSR1_Epitope-1-N
NPSR1_Epitope-2-N
NPSR1_Epitope-3-N
NPSR1_Epitope-4-N
NPVF-N
NPW-N
NPY1R_Epitope-2-N
NPY1R_Epitope-3-N
NPY1R_Epitope-4-N
NPY2R_Epitope-2-N
NPY2R_Epitope-3-N
NPY4R_Epitope-3-N
NPY4R_Epitope-4-N
NPY5R_Epitope-2-N
NPY5R_Epitope-3-N
NPY5R_Epitope-4-N
NPY6R_Epitope-1-N
NPY6R_Epitope-3-N
NRAM1_Epitope-3-N
NRAM2_Epitope-3-N
NRCAM
NRG3
NTCP2_Epitope-1-N
NTCP2_Epitope-2-N
NTCP2_Epitope-3-N
NTCP2_Epitope-4-N
NTR1_Epitope-2-N
NTR1_Epitope-3-N
NTR1_Epitope-4-N
NTR2_Epitope-1-N
NTR2_Epitope-2-N
NTR2_Epitope-3-N
NTR2_Epitope-4-N
NXPE3
NYX
O10A2_Epitope-2-N
O10A2_Epitope-3-N
O10A3_Epitope-1-N
O10A3_Epitope-2-N
O10A3_Epitope-3-N
O10A4_Epitope-1-N
O10A4_Epitope-2-N
O10A4_Epitope-3-N
O10A5_Epitope-1-N
O10A5_Epitope-2-N
O10A5_Epitope-3-N
O10A6_Epitope-1-N
O10A6_Epitope-2-N
O10A6_Epitope-3-N
O10A7_Epitope-1-N
O10A7_Epitope-2-N
O10A7_Epitope-3-N
O10AC_Epitope-1-N
O10AC_Epitope-2-N
O10AC_Epitope-4-N
O10AD_Epitope-1-N
O10AD_Epitope-2-N
O10AD_Epitope-3-N
O10AG_Epitope-1-N
O10AG_Epitope-2-N
O10AG_Epitope-3-N
O10C1_Epitope-1-N
O10C1_Epitope-2-N
O10C1_Epitope-3-N
O10D3_Epitope-1-N
O10D3_Epitope-2-N
O10D3_Epitope-3-N
O10D4_Epitope-1-N
O10D4_Epitope-2-N
O10D4_Epitope-3-N
O10G2_Epitope-1-N
O10G2_Epitope-2-N
O10G2_Epitope-3-N
O10G3_Epitope-1-N
O10G3_Epitope-2-N
O10G4_Epitope-1-N
O10G4_Epitope-2-N
O10G4_Epitope-3-N
O10G6_Epitope-2-N
O10G6_Epitope-3-N
O10G7_Epitope-1-N
O10G7_Epitope-2-N
O10G7_Epitope-3-N
O10G8_Epitope-1-N
O10G8_Epitope-2-N
O10G8_Epitope-3-N
O10G9_Epitope-1-N
O10G9_Epitope-2-N
O10G9_Epitope-3-N
O10H1_Epitope-1-N
O10H1_Epitope-2-N
O10H1_Epitope-3-N
O10H2_Epitope-1-N
O10H2_Epitope-2-N
O10H2_Epitope-3-N
O10H3_Epitope-1-N
O10H3_Epitope-2-N
O10H4_Epitope-1-N
O10H4_Epitope-2-N
O10H5_Epitope-1-N
O10H5_Epitope-2-N
O10H5_Epitope-3-N
O10J1_Epitope-1-N
O10J1_Epitope-2-N
O10J1_Epitope-3-N
O10J3_Epitope-1-N
O10J3_Epitope-2-N
O10J3_Epitope-3-N
O10J4_Epitope-1-N
O10J4_Epitope-2-N
O10J4_Epitope-3-N
O10J4_Epitope-4-N
O10J5_Epitope-1-N
O10J5_Epitope-2-N
O10J5_Epitope-3-N
O10J6_Epitope-1-N
O10J6_Epitope-2-N
O10J6_Epitope-3-N
O10K1_Epitope-1-N
O10K1_Epitope-2-N
O10K1_Epitope-3-N
O10K2_Epitope-1-N
O10K2_Epitope-2-N
O10K2_Epitope-3-N
O10P1_Epitope-1-N
O10P1_Epitope-2-N
O10P1_Epitope-3-N
O10Q1_Epitope-1-N
O10Q1_Epitope-2-N
O10Q1_Epitope-3-N
O10R2_Epitope-1-N
O10R2_Epitope-2-N
O10R2_Epitope-3-N
O10S1_Epitope-1-N
O10S1_Epitope-2-N
O10S1_Epitope-3-N
O10T2_Epitope-1-N
O10T2_Epitope-2-N
O10T2_Epitope-3-N
O10V1_Epitope-1-N
O10V1_Epitope-2-N
O10W1_Epitope-1-N
O10W1_Epitope-2-N
O10W1_Epitope-3-N
O10X1_Epitope-2-N
O10Z1_Epitope-1-N
O10Z1_Epitope-2-N
O10Z1_Epitope-3-N
O11A1_Epitope-1-N
O11A1_Epitope-2-N
O11A1_Epitope-3-N
O11G2_Epitope-1
O11G2_Epitope-2-N
O11G2_Epitope-3-N
O11H1_Epitope-1-N
O11H1_Epitope-2-N
O11H1_Epitope-3-N
O11H2_Epitope-2-N
O11H2_Epitope-3-N
O11H4_Epitope-2-N
O11H4_Epitope-3-N
O11H6_Epitope-1-N
O11H6_Epitope-2-N
O11H7_Epitope-1-N
O11H7_Epitope-2-N
O11H7_Epitope-3-N
O11HC_Epitope-1-N
O11HC_Epitope-2-N
O11HC_Epitope-3-N
O11L1_Epitope-1-N
O11L1_Epitope-2-N
O11L1_Epitope-3-N
O12D1_Epitope-1-N
O12D1_Epitope-2-N
O12D1_Epitope-3-N
O12D2_Epitope-1-N
O12D2_Epitope-2-N
O12D2_Epitope-3-N
O12D3_Epitope-1-N
O12D3_Epitope-2-N
O12D3_Epitope-3-N
O13A1_Epitope-1-N
O13A1_Epitope-2-N
O13A1_Epitope-3-N
O13C2_Epitope-1-N
O13C2_Epitope-2-N
O13C2_Epitope-4-N
O13C3_Epitope-1
O13C3_Epitope-2-N
O13C3_Epitope-4-N
O13C4_Epitope-1-N
O13C4_Epitope-2-N
O13C4_Epitope-3-N
O13C4_Epitope-4-N
O13C5_Epitope-1-N
O13C5_Epitope-2-N
O13C5_Epitope-3-N
O13C5_Epitope-4-N
O13C6_Epitope-1-N
O13C6_Epitope-2-N
O13C7_Epitope-1-N
O13C7_Epitope-2-N
O13C7_Epitope-4-N
O13C8_Epitope-1-N
O13C8_Epitope-2-N
O13C8_Epitope-3-N
O13C8_Epitope-4-N
O13C9_Epitope-1-N
O13C9_Epitope-2-N
O13C9_Epitope-3-N
O13C9_Epitope-4-N
O13D1_Epitope-1
O13D1_Epitope-2-N
O13D1_Epitope-3-N
O13F1_Epitope-1-N
O13F1_Epitope-2-N
O13F1_Epitope-3-N
O13G1_Epitope-1-N
O13G1_Epitope-2-N
O13G1_Epitope-3-N
O13H1_Epitope-1-N
O13H1_Epitope-2-N
O13H1_Epitope-3-N
O13J1_Epitope-1-N
O13J1_Epitope-2-N
O13J1_Epitope-3-N
O14A2_Epitope-1-N
O14A2_Epitope-3-N
O14AG_Epitope-1-N
O14AG_Epitope-2-N
O14AG_Epitope-3-N
O14CZ_Epitope-1-N
O14CZ_Epitope-2-N
O14CZ_Epitope-3-N
O14I1_Epitope-1-N
O14I1_Epitope-2-N
O14I1_Epitope-3-N
O14J1_Epitope-1-N
O14J1_Epitope-2-N
O14J1_Epitope-3-N
O14K1_Epitope-1-N
O14K1_Epitope-2-N
O14L1_Epitope-1-N
O14L1_Epitope-2-N
O14L1_Epitope-3-N
O2A12_Epitope-1-N
O2A12_Epitope-2-N
O2A14_Epitope-1-N
O2A14_Epitope-2-N
O2A14_Epitope-3-N
O2A25_Epitope-1-N
O2A25_Epitope-2-N
O2AE1_Epitope-1-N
O2AE1_Epitope-2-N
O2AE1_Epitope-3-N
O2AG1_Epitope-2-N
O2AG1_Epitope-3-N
O2AG2_Epitope-1-N
O2AG2_Epitope-2-N
O2AJ1_Epitope-1-N
O2AJ1_Epitope-2-N
O2AJ1_Epitope-3-N
O2AK2_Epitope-1-N
O2AK2_Epitope-2-N
O2AK2_Epitope-3-N
O2AP1_Epitope-1-N
O2AP1_Epitope-2-N
O2AP1_Epitope-3-N
O2AT4_Epitope-1-N
O2AT4_Epitope-2-N
O2AT4_Epitope-3-N
O2T10_Epitope-1-N
O2T10_Epitope-2-N
O2T10_Epitope-3-N
O2T11_Epitope-1-N
O2T11_Epitope-2-N
O2T11_Epitope-3-N
O2T12_Epitope-1-N
O2T12_Epitope-2-N
O2T12_Epitope-3-N
O2T27_Epitope-1-N
O2T29_Epitope-1-N
O2T29_Epitope-2-N
O2T29_Epitope-3-N
O2T33_Epitope-1-N
O2T33_Epitope-2-N
O2T33_Epitope-3-N
O2T34_Epitope-1-N
O2T34_Epitope-2-N
O2T34_Epitope-3-N
O2T35_Epitope-1-N
O2T35_Epitope-2-N
O2T35_Epitope-3-N
O4A15_Epitope-2-N
O4A15_Epitope-3-N
O4A16_Epitope-1-N
O4A16_Epitope-2-N
O4A16_Epitope-3-N
O4A47_Epitope-1-N
O4A47_Epitope-2-N
O4A47_Epitope-3-N
O4C45_Epitope-1-N
O4C45_Epitope-2-N
O4C45_Epitope-3-N
O4C46_Epitope-1-N
O4C46_Epitope-2-N
O4C46_Epitope-3-N
O4F15_Epitope-1-N
O4F15_Epitope-3-N
O4F17_Epitope-1-N
O4F17_Epitope-2-N
O4F17_Epitope-3-N
O4F21_Epitope-1-N
O4F21_Epitope-3-N
O51A2_Epitope-1-N
O51A2_Epitope-2-N
O51A4_Epitope-1-N
O51A4_Epitope-2-N
O51A4_Epitope-3-N
O51A7_Epitope-1-N
O51A7_Epitope-2-N
O51B2_Epitope-1-N
O51B2_Epitope-2-N
O51B4_Epitope-1-N
O51B4_Epitope-2-N
O51B5_Epitope-1-N
O51B5_Epitope-2-N
O51B5_Epitope-3-N
O51B6_Epitope-1-N
O51B6_Epitope-2-N
O51B6_Epitope-3-N
O51D1_Epitope-1-N
O51D1_Epitope-2-N
O51D1_Epitope-3-N
O51E1_Epitope-1-N
O51E1_Epitope-2-N
O51E1_Epitope-3-N
O51E2_Epitope-1-N
O51E2_Epitope-2-N
O51E2_Epitope-3-N
O51F1_Epitope-1-N
O51F1_Epitope-3-N
O51F2_Epitope-1-N
O51F2_Epitope-2-N
O51F2_Epitope-3-N
O51G1_Epitope-1-N
O51G1_Epitope-2-N
O51G2_Epitope-1-N
O51G2_Epitope-2-N
O51H1_Epitope-1-N
O51H1_Epitope-2-N
O51H1_Epitope-3-N
O51H1_Epitope-4-N
O51I1_Epitope-1-N
O51I1_Epitope-2-N
O51I1_Epitope-3-N
O51I2_Epitope-1-N
O51I2_Epitope-2-N
O51J1_Epitope-1-N
O51L1_Epitope-1-N
O51L1_Epitope-2-N
O51L1_Epitope-3-N
O51M1_Epitope-1-N
O51M1_Epitope-3-N
O51Q1_Epitope-1-N
O51Q1_Epitope-2-N
O51Q1_Epitope-3-N
O51S1_Epitope-1-N
O51S1_Epitope-2-N
O51S1_Epitope-3-N
O51T1_Epitope-1-N
O51T1_Epitope-2-N
O51T1_Epitope-3-N
O51V1_Epitope-1-N
O51V1_Epitope-2-N
O52A1_Epitope-1-N
O52A1_Epitope-2-N
O52A1_Epitope-3-N
O52A4_Epitope-1-N
O52A4_Epitope-2-N
O52A4_Epitope-3-N
O52A5_Epitope-1-N
O52A5_Epitope-2-N
O52A5_Epitope-3-N
O52B2_Epitope-1-N
O52B2_Epitope-2-N
O52B4_Epitope-1-N
O52B4_Epitope-2-N
O52B6_Epitope-1-N
O52B6_Epitope-2-N
O52B6_Epitope-3-N
O52B6_Epitope-4-N
O52D1_Epitope-1-N
O52D1_Epitope-2-N
O52D1_Epitope-3-N
O52D1_Epitope-4-N
O52E1_Epitope-1-N
O52E1_Epitope-2-N
O52E2_Epitope-1-N
O52E2_Epitope-2-N
O52E4_Epitope-1-N
O52E4_Epitope-2-N
O52E5_Epitope-1-N
O52E5_Epitope-2-N
O52E5_Epitope-3-N
O52E6_Epitope-1-N
O52E6_Epitope-2-N
O52E8_Epitope-1-N
O52E8_Epitope-2-N
O52H1_Epitope-1-N
O52H1_Epitope-2-N
O52H1_Epitope-3-N
O52I1_Epitope-1-N
O52I1_Epitope-2-N
O52I1_Epitope-3-N
O52I1_Epitope-4-N
O52I2_Epitope-1
O52I2_Epitope-2-N
O52I2_Epitope-3-N
O52I2_Epitope-4-N
O52J3_Epitope-1-N
O52J3_Epitope-2-N
O52J3_Epitope-3-N
O52K1_Epitope-1-N
O52K1_Epitope-2-N
O52K1_Epitope-3-N
O52K2_Epitope-1-N
O52K2_Epitope-2-N
O52K2_Epitope-3-N
O52L1_Epitope-2-N
O52L1_Epitope-3-N
O52L2_Epitope-2-N
O52M1_Epitope-1-N
O52M1_Epitope-2-N
O52N1_Epitope-1-N
O52N1_Epitope-2-N
O52N1_Epitope-4-N
O52N2_Epitope-1-N
O52N2_Epitope-2-N
O52N2_Epitope-3-N
O52N2_Epitope-4-N
O52N4_Epitope-1-N
O52N4_Epitope-2-N
O52N4_Epitope-3-N
O52N4_Epitope-4-N
O52N5_Epitope-1-N
O52N5_Epitope-2-N
O52N5_Epitope-4-N
O52P1_Epitope-1-N
O52P1_Epitope-2-N
O52P1_Epitope-3-N
O52R1_Epitope-1-N
O52R1_Epitope-2-N
O52R1_Epitope-3-N
O52W1_Epitope-1-N
O52W1_Epitope-2-N
O52W1_Epitope-3-N
O52W1_Epitope-4-N
O52Z1_Epitope-2-N
O52Z1_Epitope-3-N
O56A1_Epitope-1-N
O56A1_Epitope-2-N
O56A3_Epitope-1-N
O56A3_Epitope-2-N
O56A4_Epitope-1-N
O56A4_Epitope-2-N
O56A5_Epitope-1-N
O56A5_Epitope-3-N
O56B1_Epitope-1-N
O56B1_Epitope-2-N
O56B1_Epitope-3-N
O56B2_Epitope-2-N
O56B4_Epitope-1-N
O56B4_Epitope-2-N
O56B4_Epitope-3-N
O5AC1_Epitope-1-N
O5AC2_Epitope-1-N
O5AC2_Epitope-2-N
O5AK2_Epitope-1-N
O5AK2_Epitope-2-N
O5AK3_Epitope-1-N
O5AK3_Epitope-2-N
O5AK3_Epitope-3-N
O5AL1_Epitope-2-N
O5AL1_Epitope-3-N
O5AN1_Epitope-1-N
O5AN1_Epitope-2-N
O5AN1_Epitope-3-N
O5AP2_Epitope-1-N
O5AP2_Epitope-2-N
O5AP2_Epitope-3
O5AR1_Epitope-1-N
O5AR1_Epitope-2-N
O5AR1_Epitope-3-N
O5AS1_Epitope-1-N
O5AS1_Epitope-2-N
O5AS1_Epitope-3-N
O5AU1_Epitope-1
O5AU1_Epitope-3-N
O5H14_Epitope-1-N
O5H14_Epitope-3-N
O5H15_Epitope-1-N
O5H15_Epitope-2-N
O5H15_Epitope-3-N
O6C65_Epitope-1-N
O6C65_Epitope-3-N
O6C68_Epitope-1-N
O6C68_Epitope-2-N
O6C68_Epitope-3-N
O6C70_Epitope-1-N
O6C70_Epitope-3-N
O6C74_Epitope-1-N
O6C74_Epitope-3-N
O6C75_Epitope-1-N
O6C75_Epitope-3-N
O6C76_Epitope-1-N
O6C76_Epitope-3-N
O7E24_Epitope-2-N
O8G2P_Epitope-1-N
O8G2P_Epitope-2-N
O8G2P_Epitope-3-N
O8G2P_Epitope-4-N
OC43 S1
OCLN_Epitope-1-N
OCLN_Epitope-2-N
OCSTP_Epitope-2
OCSTP_Epitope-3
OGR1_Epitope-1-N
OGR1_Epitope-3-N
OLFM3
OLFM4
OMD
OMG
OPALI_Epitope-1-N
OPN3_Epitope-3-N
OPN5_Epitope-1-N
OPN5_Epitope-3-N
OPRD_Epitope-3-N
OPRK_Epitope-3-N
OPRM_Epitope-3-N
OPRPN
OPRX_Epitope-3-N
OPSB_Epitope-1-N
OPSB_Epitope-3-N
OPSD_Epitope-1-N
OPSD_Epitope-3-N
OPSG2_Epitope-1-N
OPSG2_Epitope-3-N
OPSG3_Epitope-3-N
OPSR_Epitope-1-N
OPSR_Epitope-3-N
OPSX_Epitope-1-N
OPSX_Epitope-3-N
OR1A1_Epitope-1-N
OR1A1_Epitope-2-N
OR1A1_Epitope-3-N
OR1A2_Epitope-1-N
OR1A2_Epitope-2-N
OR1A2_Epitope-3-N
OR1B1_Epitope-1-N
OR1B1_Epitope-3-N
OR1C1_Epitope-1-N
OR1C1_Epitope-2-N
OR1C1_Epitope-3-N
OR1D2_Epitope-1-N
OR1D2_Epitope-2-N
OR1D2_Epitope-3-N
OR1D4_Epitope-1-N
OR1D4_Epitope-2-N
OR1D4_Epitope-3-N
OR1D5_Epitope-1-N
OR1D5_Epitope-2-N
OR1D5_Epitope-3-N
OR1E1_Epitope-1-N
OR1E1_Epitope-2-N
OR1E1_Epitope-3-N
OR1E2_Epitope-1-N
[truncated: 1,407 more rows]
